# Supplementary material for: Impact of Femoral Morphology and Stem Design on Intraoperative Periprosthetic Femoral Fractures in Cementless Total Hip Arthroplasty
Source: J Clin Med. 2026 Jun 24;15(13):4917. doi: 10.3390/jcm15134917 (PMC13361546; doi:10.3390/jcm15134917)
Supplement: Supplementary file 1 [file jcm-15-04917-s001.zip]

Archive with 1 entries (1 files):
- jcm-4343990-supplementary.xlsx
