# Supplementary material for: Impact of Femoral Morphology and Stem Design on Intraoperative Periprosthetic Femoral Fractures in Cementless Total Hip Arthroplasty
Source: J Clin Med. 2026 Jun 24;15(13):4917. doi: 10.3390/jcm15134917 (PMC13361546; doi:10.3390/jcm15134917)
Supplement: Supplementary file 1 [file jcm-15-04917-s001.zip › jcm-4343990-supplementary.xlsx]

## Sheet: Supplementary Table
Supplementary Table S1. Distribution of Femoral Stem Types According to Diagnosis at Primary Total Hip Arthroplasty (n = 3137)
Diagnosis at primary THA	Type A Flat tapered stems	Type B1 Rectangular tapered stems	Type B2 Quadrangular tapered stems	Total
Osteoarthritis	254 (18.8)	984 (72.7)	115 (8.5)	1,353 (100)
Osteonecrosis	465 (29.7)	900 (57.4)	202 (12.9)	1,567 (100)
Hip fracture	87 (56.1)	61 (39.4)	7 (4.5)	155 (100)
Others	4 (6.5)	52 (83.9)	6 (9.7)	62 (100)
Total	810 (25.8)	2,097 (66.9)	330 (10.5)	3,137 (100)
Values are presented as n (%). Chi-square test: χ² = 163.5, df = 6, p < 0.001.
Type A: flat tapered stems (Trilock, Bencox ID, Microplasty); Type B1: rectangular tapered stem (Bencox II); Type B2: quadrangular tapered stem (Corail).
